# Supplementary material for: Electrospun Poly(acrylic acid-co-4-styrene sulfonate) as Potential Drug-Eluting Scaffolds for Targeted Chemotherapeutic Delivery Systems on Gastric (AGS) and Breast (MDA-Mb-231) Cancer Cell Lines
Source: Nanomaterials (Basel). 2022 Nov 4;12(21):3903. doi: 10.3390/nano12213903 (PMC9657868; doi:10.3390/nano12213903)
Supplement: Supplementary file 1 [file nanomaterials-12-03903-s001.zip]

Archive with 1 entries (1 files):
- nanomaterials-1949033-supplementary revised version.pdf
